# Supplementary material for: Identification of HIV transmitting CD11c+ human epidermal dendritic cells
Source: Nat Commun. 2019 Jun 21;10:2759. doi: 10.1038/s41467-019-10697-w (PMC6588576; doi:10.1038/s41467-019-10697-w)
Supplement: Supplementary file 4 — source data [file 41467_2019_10697_MOESM4_ESM.xlsx]

## Sheet: Figure 1
	Figure 1C Abdominal skin proportions
	LCs	CD33low cells	CD11c+ DCs
	56.8	0	37.03
	95.2	1.21	0.25
	84.3	3.25	8.18
	79.5	13.8	4
	56.8	28.1	8.45
	79	10.2	8.89
	69.7	3.42	17.4
	56.7	11.4	26.1
	55.6	10.3	27.8
	88.1	5	4.36
	81.7	8.08	1.65
	88.7	1.88	4.67
	81.4	5.56	5.6
	66.6	18.3	3.98
	57	27.5	10.5
	81.4	6.21	7.16
	28.4	6.12	62
	17.2	23.5	51.4
	24.6	4.62	64.1
	75.3	4.76	14.18
	86	3.8	7.2
	72.6	1.71	17.2
	94.3	1	1.49
	78.1	9.25	7.62
	45.1	7.05	37.98
	80.5	4.11	10.73
	61.2	7.88	26.44
	76.1	13.7	7.37
	90.6	5.16	2.48
	94	0.95	2.97
	71	5.49	20.46
	67.5	22.7	6.76
	79.1	10.6	4.57
	89.8	7.28	1.3
	82.6	7.68	4.14
	60.7	24	5.13
	58.5	26.8	4.42
	85.7	5.64	6.42
	67.5	10.7	15.1
	88.5	6.15	2.4
	88.4	4.57	5.21
	76.7	15	6.22
	90.7	1.5	5.74
	92.8	3.28	0.57
	95.2	0.95	3.49
	61.9	19.6	11.8
	63.5	22.4	5.85
	33.5	17.9	40.9
	65	13.6	14
	89.4	5.36	3.39
	81.9	6.63	7.79
	60.3	11.1	17.3
	85.1	8.46	3.57
	83	8.89	4.94
	86.7	7.84	5.38
	69	19.2	8

## Sheet: Figure 4
	Figure 4A CBA							Figure 4B Maturation markers						Figure 4C T cell proliferation assays
	LCs	CD33low cells	CD11c+ DCs	cDC2s				LCs	CD33low cells	CD11c+ DCs	cDC2s			LCs	CD33low cells	CD11c+ DCs	cDC2s
IL-1a	0.1	0	0	0			CD80	12	5	25	84		CD3	70.3	6.2	53.3	7.9
	6.29	0	0	2.12				1	1	40	72			49	20.6	60.7	23.4
	2.39	0	0	2.39				13	1	123	57			87.3	1.95	87.1	32.9
	0.04	0	0	2.05				8	6	12	18			35.8	9.32	53.5	11.3
				1.09				1	1	81				34.1	3.29	25.1	3.68
IL-1b	0	0	45.51	0.51			CD83	94	13	126	418		CD4	75	4.3	49.7	8.14
	0	0	21.23	38.01				433	58	414	353			48.6	18.5	59.3	21.4
	0	0	32.4	5.27				534	108	554	36			85.2	2.15	86.3	31.1
	0			8.14				103	23	111	170			36.3	7.71		11.6
	0			14.01				242	55	274				40.4	3.8	29.3	5.2
IL-6	0	0	802.75	23.65			CD86	299	89	570	439		CD8	54	19.4	67.6	8.6
	0	0	729.29	217.84				113	15	210	244			55.9	36.9	69.6	44.3
	0	0	756	130				1313	198	1485	506			93.9	0.38	90.7	45
	0			177.85				522	47	665	180			31.7	24.5		7.5
	0			375.39				52	65	51				41	4.7	24.2	4.54
IL-8	807.64	26.37	16418.3	669.56				674		708
	6082.89	38.99	16655.1	6234.64			CD54	1143.3	439	4359.4	208.5
	1710.07	0	16546.1	5652.45				443.14	244	1968.9	130.6
	1819.82			2822.98				501	506	1037	201.5
	2614.3			4777.13				557.63	180	1162.7	243.6
IL-10	0	0	341.26	1				450	110	5150	1110
	0	0	280.11	69.92
	0	0	320.22	52.45
	0.41			25.46
	0			71.4
TNF-a	2.44	0	129.39	5.53
	15.28	0	19.2	26.46
	2.68	0	56.96	23.91
	0			59.31
	3.82			47.3

## Sheet: Figure 5
	Figure 5A anogenital proportions					Figure 5B Inner foreskin Cell Density					Figure 5D Langerin expression on CD11c+ DCs
	LCs	CD33low cells	CD11c+ DCs			LCs	CD11c+ DCs				Abdomen	Labia	Outer Foreskin	Inner Foreskin	Glans	Perineum	Vagina	Fossa Navicularis	Anal canal
Abdomen	See Figure 1C					75.3013	57.5833				12.1	50.6	20.1	24.1	40.7	67.6	55	40.6	83.6
						55.0703	21.6099				10.8	43.9	59	46.6	46.1	60	65.7	49	42.2
Labia	34.3	35.3	4.71			67.1147	28.2588				20.2	46.3	28	78	32.8	34	85.8	45.9	53.1
	61	22.5	2.75			48.1411	24.0706				19.8	37	50.4	52	44.8		83.2
	78.3	11.5	1.89			48.3032	16.1011				20.8	51.6	52	62	53.8		61.2
	48.3	33.5	7.15			21.1301	5.28252				28.4	50	17		36.4
	75.3	22				3.01045	4.67695				13.2		34.4		41.1
	70.1	19.7	2.66			27.6584	9.46208				27.8		44.1		47.4
Outer Foreskin	72.7	6	16.83								21.4		70.5		58.1
	95.8	2.9	0.7								51.3				59.5
	40.3	3.73	50.3								45.2
	32.3	4.73	55								37.1
	52	4	37.5								50.5
	50.4	9.1	33.3								55
	62.5	18.8	42.1								35.4
	68.5	14.6	8.85								8.67
	92.4	3.92	2.75								17.9
Inner Foreskin	51.7	24.2	16.47								4.07
	34.8	12.9	36.6
	40.3	6.21	47.74
	51.3	6	34
	48.8	10	27.6
Glans Penis	76.5	2.71	8.65
	83.2	8.12	6
	25.4	59	10.5
	53	26.4	7.47
	18.1	63.6	2.9
	62.1	11.8	16.2
	38.6	7.3	25.2
	56.2	36.5	0
	56.5	69.2	11.6
	48.8	38.7	10
	61.9	17.9	8.8
Perineum	60	15	9.6
	68.6	7	7.8
	9.5	60.9	7.7
Vagina	10.5	58.7	1.9
	1.8	28	3.9
	0.7	88	0
	5.2	51.6	1.1
	17.3	64.9	3.5
Fossa Navicularis	0.87	55.5	1.47
	11.3	81.7	0
	0.3	66.7	17.3
	0.22	91.6	0
Anal Canal	51	21	24
	15.1	60.3	5.8
	13	33.7	1.4

## Sheet: Figure 6
	Figure 6B Distance from BM				Figure 6E Area of HIV localising
	LCs	CD11c+ DCs			LCs	CD11c+ DCs
	18.6069	11.3132			0.106	1.8
	26.617	10.1975			0.106	2.33
	265.282	297.656			0	27.215
	132.487	271.107			0	1.483
	32.28	11.21			0	6.565
	52.14	25			0	27.003
	32.13	29.07			0	62.372
	52.3277	75.958			0.318	11.119
	44.8449	21.9484			0.529	38.44

## Sheet: Figure 7
	Figure 7A 2hr				Figure 7B Bal HIV infectivty assay						Figure 7C 96hr Transfer Bal						Figure 7D Transfer assay kinetics						Figure 7E Maraviroc transfer assay
	LCs	CD11c+ DCs			CD11c+ DCs	LCs	CD33low cells	cDC2s			CD11c+ DCs	LCs	CD33low cells	CDC2			D1	D2	D3	D4			CD11c+ DCs	CD11c+ DCs + Maraviroc
	9.74	84.4			101.839	12.8	13	9.875			2.17	1.01	0.85	1.4		2hr	6.02	24.9	39.4	6.19			10.9	0
	1.1	54.8			91.444		30	13.625			5.74	1.42	0	0.69		4hr	3.44	8.05	1.6				5.7	0
	6.36	14.2			143.158		10	16.8			10.9	1.15		0.4		24hr	0.11	3.21	4	0.89
					200	11	20	2.8			5.7	0.47	0.3	0.51		48hr		5.58	9.8	2.38
	Figure 7A 96hr				40	22		13.6								96hr	1.48	15.1	17.6	3.26
	LCs	CD11c+ DCs			13.3333	1.73913	0	41.6667
	55	70			171.579	105.333	51.5556	84
	8.1	39.1			22	0		6
	35.9	38.2			13.3333	12	4.4	2
					Figure 7B Z3678M HIV infectivity assay
					CD11c+ DCs	LCs	CD33low cells	cDC2s
					16	4	6	4
					16.25	15		6.25
					36.1905	28.5714		16.1905
					8	4		0
					8	1.6		13.6
					14.6667	13.3333	4.66667	13.3333
					18.6	1.3	6.6	8.6

## Sheet: Supplementary 2
Supplementary Figure 2
		CTSD	CD1E	NLRP3	IL1R2	RNASE1	CADM1	CLDN1	MMP12	EREG
Donor 1	Epidermis LCs	0.515543	0.232263	1.29074	4.70633	0.0156663		5.72984	0.0776526	1.85974
	Epidermis CD33low
	Epidermis CD11c+	0.455698			1.44058	0.895661		3.49472	0.343459	104.442
	Dermis Macrophage	1.71707		54.6938		15.5357
	Dermis MDM	4.17613	0.232955	98.1446	4.86945	11.5492		0.247099	0.205876	71.3846
	Dermis cDC2	0.24759	0.738952	18.2912	18.1819	0.139323	145.586	0.474892	0.0954298	127.233
	Dermis Lang+ cDC2	1.00553	1.15616	15.0365	4.60057	0.965473			0.371174	43.4736
	Dermis cDC1
Donor 2	Epidermis LCs	0.419126	0.39918	2.1122	5.3954	0.0579871	41.4765	9.49194	0.0655267	6.15605
	Epidermis CD33low
	Epidermis CD11c+	0.15186	0.335636	10.0471	5.64639	0.214217	115.411	0.981125	0.179505	64.757
	Dermis Macrophage	9.41348	0.221019	52.6145	1.81469	14.9798	98.2293		0.0127329	16.9333
	Dermis MDM	4.85951	0.0792835	54.2644	1.84147	11.2272			0.0289172	189.363
	Dermis cDC2	0.366981	2.48097	56.455	26.5637	0.051049	14.9162	0.990775	0.0534414	121.888
	Dermis Lang+ cDC2	0.22949	1.09852	15.6712	10.0251	0.0574328		0.607235	0.0518174	30.4571
	Dermis cDC1
Donor 3	Epidermis LCs	0.826312	0.74585	4.06892	1.42082			8.9988
	Epidermis CD33low							2.48998
	Epidermis CD11c+	0.423236	0.351929	26.1318	2.14781	1.27105	230.76	1.22498	0.427858	57.9522
	Dermis Macrophage	6.47761	0.0572135	57.4411	0.186741	13.8288			0.0335193	21.2733
	Dermis MDM	0.539217		52.8483	0.202857	3.38791				298.01
	Dermis cDC2	0.430958	2.53412	136.815	12.0094	0.109941	30.9952	1.39431	0.133808	40.8736
	Dermis Lang+ cDC2				6.90414				1.90802
	Dermis cDC1				2.50394
Donor 4	Epidermis LCs	0.503203	0.201865	1.27581	14.455	0.0122364	4.23956	6.77072	0.021757	5.14034
	Epidermis CD33low
	Epidermis CD11c+	1.00634	0.941406	23.0875	5.28783	0.175654		3.92369	0.703878	516.819
	Dermis Macrophage	9.73518	0.0273041	34.9894	3.22645	12.221	15.3248	0.10157	0.0851906	68.6142
	Dermis MDM	3.31803	0.615838	32.0992	2.09956	6.69541				51.4714
	Dermis cDC2	0.147683	0.205806	10.8173	7.8531	0.0331717	31.9306	0.29734	0.0499411	279.673
	Dermis Lang+ cDC2	0.404491	0.900344	33.2796	13.981	0.217257		3.19166	0.126157	489.679
	Dermis cDC1	0.0645697	0.0183676	2.32545	3.60147	0.137838	167.01	0.100103	0.0499109	115.395
Donor 5	Epidermis LCs	0.459612	0.442366	26.3974	3.26457			2.19958	0.395166	19.8512
	Epidermis CD33low
	Epidermis CD11c+	0.623468	0.31658	53.1279	0.935135	0.0736403		0.711906	0.622759	49.1662
	Dermis Macrophage	4.94484	0.0144179	24.3373	0.296387	13.1377			0.0408139	22.8868
	Dermis MDM	2.18589	0.102476	59.6527	1.69137	4.03043			0.10588	251.066
	Dermis cDC2	0.16644	0.488148	25.2071	2.274	0.125455	21.8676	0.150592	0.2064	22.9253
	Dermis Lang+ cDC2	0.53903	0.627119	31.6416	0.932548	0.103341		0.404309	0.358837	43.2224
	Dermis cDC1	0.140321		4.81695	0.384157	0.0355873	1293.28			5.50179
